# Supplementary material for: Regulation of lysosomal trafficking of progranulin by sortilin and prosaposin
Source: Brain Commun. 2022 Jan 4;4(1):fcab310. doi: 10.1093/braincomms/fcab310 (PMC8833632; doi:10.1093/braincomms/fcab310)
Supplement: fcab310_Supplementary_Data [file fcab310_supplementary_data.zip]

Archive with 6 entries (6 files):
- Original Submission GÇô AuthorGÇÖs Response.pdf
- Original Submission GÇô Decision Letter.pdf
- Original Submission.pdf
- Revision 1 GÇô Decision Letter.pdf
- Supplementary materal file 2.pdf
- Supplementary material.pdf
